# Supplementary material for: Association between anthropization and rodent reservoirs of zoonotic pathogens in Northwestern Mexico
Source: PLoS One. 2024 Feb 22;19(2):e0298976. doi: 10.1371/journal.pone.0298976 (PMC10883555; doi:10.1371/journal.pone.0298976)
Supplement: S1 File — Database of a) site coordinates, b) Anthropization Index variables, c) anthropization degree of sites, and d) rodent monitoring. (XLSX) [file pone.0298976.s001.xlsx]

## Sheet: a) site coordinates
Region	ID_Site	UTM_Zone	UTM_East	UTM_North	Latitude	Longitude
BajaCalifornia	BCcons1	11	663779	3555392	32.123	-115.264
BajaCalifornia	BCcons2	11	664147	3555035	32.1198	-115.26
BajaCalifornia	BCcons3	11	664971	3555125	32.1204	-115.251
BajaCalifornia	BCcons4	11	663983	3554441	32.1144	-115.262
BajaCalifornia	BCrur1	11	668225	3599897	32.5237	-115.209
BajaCalifornia	BCrur2	11	668826	3599907	32.5237	-115.202
BajaCalifornia	BCrur3	11	669493	3598575	32.5116	-115.196
BajaCalifornia	BCrur4	11	668308	3599045	32.516	-115.208
BajaCalifornia	BCurb1	11	654640	3613786	32.6509	-115.351
BajaCalifornia	BCurb2	11	655230	3613047	32.6441	-115.345
BajaCalifornia	BCurb3	11	655835	3612841	32.6422	-115.339
BajaCalifornia	BCurb4	11	655874	3612549	32.6396	-115.338
Chihuahua	CHIcons1	12	739108	3415933	30.8525	-108.5
Chihuahua	CHIcons2	12	738500	3418800	30.8785	-108.505
Chihuahua	CHIcons3	12	741272	3417279	30.8642	-108.477
Chihuahua	CHIcons4	12	742022	3417358	30.8648	-108.469
Chihuahua	CHIrur1	12	719534	3423163	30.9215	-108.703
Chihuahua	CHIrur2	12	718768	3423595	30.9255	-108.71
Chihuahua	CHIrur3	12	717079	3423955	30.9291	-108.728
Chihuahua	CHIrur4	12	717467	3423692	30.9266	-108.724
Chihuahua	CHIurb1	12	768686	3420537	30.8877	-108.189
Chihuahua	CHIurb2	12	768555	3421080	30.8926	-108.191
Chihuahua	CHIurb3	12	767566	3418910	30.8733	-108.201
Chihuahua	CHIurb4	12	768326	3418937	30.8733	-108.194
Sonora	SONcons1	12	556199	3461429	31.2858	-110.41
Sonora	SONcons2	12	556698	3461167	31.2834	-110.404
Sonora	SONcons3	12	555742	3462298	31.2937	-110.414
Sonora	SONcons4	12	556254	3462242	31.2932	-110.409
Sonora	SONrur1	12	574686	3454993	31.2267	-110.216
Sonora	SONrur2	12	574902	3454695	31.224	-110.214
Sonora	SONrur3	12	574777	3454197	31.2195	-110.215
Sonora	SONrur4	12	574321	3454392	31.2213	-110.22
Sonora	SONurb1	12	573948	3432275	31.0218	-110.225
Sonora	SONurb2	12	571280	3429414	30.9961	-110.253
Sonora	SONurb3	12	573539	3431810	31.0176	-110.23
Sonora	SONurb4	12	577669	3436262	31.0575	-110.186

## Sheet: b) anthropization variables
Region	ID_Site	Non-native vegetation	Light_pollution	Distance_to_urban_core1	Distance_to_urban_core2	Urban_buildings	Microbiological_water_quality	Chemical_water_quality	Landfill	Gas_station	Mining_activity	Hospital	Graveyard	Human_population_density	Roads_and_Highways	Livestock_activity
BajaCalifornia	BCcons1	0	7	0.0749417	0.043404	0	8	1.43374	0.0292227	0.0716589	0.0326797	0.066072	0.0386548	0	0.257225	0
BajaCalifornia	BCcons2	0	7	0.0745796	0.0438163	0	7.5	0.8496	0.0288517	0.069891	0.0322893	0.0657073	0.0390168	0	0	0
BajaCalifornia	BCcons3	0	7	0.0777096	0.0454056	0	11	0.54604	0.0287026	0.0701754	0.0323415	0.0679579	0.0402901	0	0	0
BajaCalifornia	BCcons4	0	7	0.0714903	0.043108	0	9	0.1458	0.0284252	0.0668449	0.0316857	0.0631792	0.0384911	0	0.700015	0
BajaCalifornia	BCrur1	1	19	0.162222	0.0998246	0	15.5	65.5956	0.0488759	0.315358	0.0675219	0.147102	0.184502	6.36618	0.25059	498
BajaCalifornia	BCrur2	1	16	0.149258	0.0998271	0	9.5	62.6988	0.0475737	0.301659	0.0664894	0.159872	0.200803	0	0.0914215	0
BajaCalifornia	BCrur3	1	12	0.126264	0.115284	0	33.5	112.567	0.0469704	0.208073	0.070922	0.154154	0.176678	0	0.378583	0
BajaCalifornia	BCrur4	1	15	0.149969	0.109121	0	503.5	81.7467	0.049334	0.249377	0.0712251	0.13986	0.167504	8.91266	0.286171	500
BajaCalifornia	BCurb1	0.0897086	57	1	1	0.910412	42	89.0419	0.097561	2.23714	0.0343997	0.26448	0.925926	0	0.581291	12
BajaCalifornia	BCurb2	0.396266	56	1	1	0.60385	38	1.9553	0.0960615	0.725689	0.0354736	0.273224	1.47059	20.3718	0.340311	24
BajaCalifornia	BCurb3	0.778117	53	1	1	0.221995	16.5	94.9158	0.0919963	0.510204	0.0359324	0.248139	1.38889	34.3774	0.634554	18
BajaCalifornia	BCurb4	1	54	1	1	0	16.5	94.9158	0.0925069	0.455581	0.0362582	0.254453	0.980392	24.1915	0.302544	8
Chihuahua	CHIcons1	0	0	0.0189576	0.0189576	0	14.5	4.07522	0.0332668	0.0848896	0.0116482	0.0343938	0.0917431	0	0	0
Chihuahua	CHIcons2	0	4	0.0192553	0.0192553	0	9	0.00688	0.0330688	0.0785855	0.0115942	0.0341413	0.0888889	0	0	0
Chihuahua	CHIcons3	0	0	0.0199267	0.0199267	0	0	0	0.0361141	0.103231	0.0119646	0.0373274	0.117233	0	0	0
Chihuahua	CHIcons4	0	0	0.0202071	0.0202071	0	13.5	0.77112	0.0371195	0.111607	0.0120729	0.0384025	0.128535	0	0	0
Chihuahua	CHIrur1	1	8	0.014657	0.014657	0	15	0.092202	0.0203666	0.260552	0.00951565	0.0206505	0.327869	0	0	22
Chihuahua	CHIrur2	1	7	0.0145239	0.0145239	0	44	3.348	0.0200481	0.132626	0.00944644	0.0203211	0.378788	0	0	37
Chihuahua	CHIrur3	0.248259	7	0.0142045	0.0142045	0	0	0	0.0193874	0.108578	0.009298	0.0196194	0.323625	0	0	38
Chihuahua	CHIrur4	0.662944	7	0.0142672	0.0142672	0	0	0	0.0195389	0.113404	0.00933184	0.0197941	0.327869	0	0	38
Chihuahua	CHIurb1	0.723605	18	0.0373822	0.0373822	0.276052	0	0	0.900901	3.96825	0.0178476	1.01317	1.35135	4073.08	0.39712	51
Chihuahua	CHIurb2	0	18	0.0378841	0.0378841	0.742501	999	0	1.75439	2.849	0.0178126	0.833333	1.6129	0	0.150016	51
Chihuahua	CHIurb3	0.988413	13	0.0347949	0.0347949	0	346	1.84512	0.341297	0.451875	0.0174672	0.779423	0.515464	1.27324	0.0457479	62
Chihuahua	CHIurb4	1	14	0.0353786	0.0353786	0	30.5	1.824	0.3663	0.531067	0.0177022	0.733676	0.526316	0	0.157016	62
Sonora	SONcons1	0.3653	0	0.0317809	0.0317809	0	29	0.844536	0.101523	0.0285307	0.0519211	0.0282805	0.0257732	0	0.0785124	18
Sonora	SONcons2	0.0989677	0	0.0322271	0.0322271	0	29	0.844536	0.107296	0.0289017	0.0524384	0.0286862	0.0282646	0	0.105925	10
Sonora	SONcons3	0	0	0.0308179	0.0308179	0	25.5	0.0582518	0.0925926	0.0276855	0.049776	0.0275179	0.0271961	0	0.3458	0
Sonora	SONcons4	0	0	0.0310574	0.0310574	0	25.5	0.0582518	0.0960615	0.0279814	0.0498008	0.027651	0.0273673	0	0.3458	0
Sonora	SONrur1	0	7	0.0434923	0.0434923	0	0	0	0.333333	0.0394322	0.0412201	0.0388425	0.0360231	0	0.230704	31
Sonora	SONrur2	0.00304504	7	0.0439643	0.0439643	0	0	0	0.364964	0.04	0.0411692	0.0392234	0.0363372	0	0.230704	31
Sonora	SONrur3	0.0616974	7	0.0449846	0.0449846	0	0	0	0.44843	0.0409333	0.0417711	0.0399441	0.0370233	0	0.230704	42
Sonora	SONrur4	0.0534341	7	0.0447882	0.0447882	0	0	0	0.41841	0.0405006	0.0423012	0.0397062	0.0369004	0	0.260426	43
Sonora	SONurb1	0.5	11	0.459608	0.459608	0.25	365	132.818	5	0.323729	0.192308	0.295247	0.146199	8.91266	0.339757	179
Sonora	SONurb2	0.5	46	1	1	0.25	0	0	0.25	1.1976	0.454545	4.25532	0.333333	0	0.319743	161
Sonora	SONurb3	0.25	15	0.642565	0.642565	0.25	0	0	1.38889	0.40568	0.215983	0.315457	0.160514	0	0.417675	0
Sonora	SONurb4	0	6	0.13063	0.13063	0.1	12.5	0.02464	0.18622	0.117316	0.0956938	0.308642	0.0814332	0	0.0604329	20

## Sheet: c) variables description
Variable	Description
Non-native vegetation	Determined by the total area of any non-native vegetation on the impact area.
Light_pollution	Urbanization indicator given by anthropogenic night-time light. The urban limit is given by a Radiance equal to 30x10−9Wcm−2sr−1. We added the pixels within the impact area and take the average of total Radiance.
Distance_to_urban_core1	Inverse multiplicative of linear distance between the impact area center and the nearest pixel with Radiance equal to or greater than 30x10−9Wcm−2sr−1.
Distance_to_urban_core2	Inverse multiplicative of linear distance between the impact area center and the second nearest pixel with Radiance equal to or greater than 30x10−9Wcm−2sr−1.
Urban_buildings	Percentage of impact area covered by residential, commercial, or industrial developments.
Microbiological_water_quality	Surface water samples were taken from water bodies on the impact zones. The amount (colony forming units as counts) of Total Coliforms and E. coli were evaluated using 3MTM PetrifilmTM plates as culture medium, following the specifications recommended by manufacturer. Microbiological quality was rated as the average of colony on water samples taken from bodies in each impact zone. We took three s…
Chemical_water_quality	We evaluated the concentration of three different compounds (Nitrate, Ammonia and Orthophosphates concentration) that can indicate excess nutrients in water samples (contamination). We used optical spectrophotometry and averaged the results of all samples within a site for rating. We used the same samples of microbiological water quality but with 100 ml samples.
Landfill	Inverse multiplicative of linear proximity of impact zones to the nearest landfill.
Gas_station	Inverse multiplicative of linear proximity of impact zones to the nearest gas station.
Mining_activity	Inverse multiplicative of linear proximity of impact zones to the nearest mining area.
Hospital	Inverse multiplicative of linear proximity of impact zones to the nearest hospital.
Graveyard	Inverse multiplicative of linear proximity of impact zones to the nearest graveyard.
Human_population_density	Number of people divided among the total area covered by a buffer of r = 500 m.
Roads_and_Highways	Roads and highways network surface area between buffer surface area.
Livestock_activity	We obtained the average of three counts of the number of cows, horses, goats, sheep, pigs, and poultry present at the study sites at the time the rodent traps were checked and over a period of 10 minutes.

## Sheet: d) anthropization degree sites
Region	ID_Site	PC1_scores	Anthropization_degree
BajaCalifornia	BCcons1	-1.44079	0.0810111
BajaCalifornia	BCcons2	-1.81242	0.0327284
BajaCalifornia	BCcons3	-1.80504	0.0336873
BajaCalifornia	BCcons4	-0.825669	0.160931
BajaCalifornia	BCrur1	0.336441	0.311916
BajaCalifornia	BCrur2	-0.349366	0.222814
BajaCalifornia	BCrur3	0.214425	0.296064
BajaCalifornia	BCrur4	0.640389	0.351406
BajaCalifornia	BCurb1	5.63249	1
BajaCalifornia	BCurb2	4.31343	0.828622
BajaCalifornia	BCurb3	4.57929	0.863164
BajaCalifornia	BCurb4	3.54928	0.729341
Chihuahua	CHIcons1	-2.06121	0.000404701
Chihuahua	CHIcons2	-1.99685	0.00876569
Chihuahua	CHIcons3	-2.06432	0
Chihuahua	CHIcons4	-2.03993	0.00316871
Chihuahua	CHIrur1	-1.35655	0.0919559
Chihuahua	CHIrur2	-1.34005	0.0941006
Chihuahua	CHIrur3	-1.67161	0.051022
Chihuahua	CHIrur4	-1.53476	0.0688025
Chihuahua	CHIurb1	2.80338	0.632431
Chihuahua	CHIurb2	2.85097	0.638614
Chihuahua	CHIurb3	-0.392872	0.217161
Chihuahua	CHIurb4	-0.366767	0.220553
Sonora	SONcons1	-1.76085	0.0394278
Sonora	SONcons2	-1.8072	0.0334066
Sonora	SONcons3	-1.52387	0.070218
Sonora	SONcons4	-1.52249	0.0703973
Sonora	SONrur1	-1.45789	0.0787894
Sonora	SONrur2	-1.45065	0.0797301
Sonora	SONrur3	-1.40655	0.0854602
Sonora	SONrur4	-1.37012	0.0901934
Sonora	SONurb1	2.65449	0.613087
Sonora	SONurb2	5.26914	0.952792
Sonora	SONurb3	1.64041	0.481332
Sonora	SONurb4	-1.12632	0.121869

## Sheet: e) rodent monitoring
Region	ID_Site	Sampling_Season	Species
BajaCalifornia	BCcons1	Winter_2020	Chaetodipus_penicillatus
BajaCalifornia	BCcons1	Winter_2020	Chaetodipus_penicillatus
BajaCalifornia	BCcons2	Winter_2020	Chaetodipus_penicillatus
BajaCalifornia	BCcons2	Winter_2020	Chaetodipus_penicillatus
BajaCalifornia	BCcons3	Winter_2020	Chaetodipus_penicillatus
BajaCalifornia	BCcons3	Winter_2020	Chaetodipus_penicillatus
BajaCalifornia	BCcons3	Winter_2020	Chaetodipus_penicillatus
BajaCalifornia	BCcons3	Winter_2020	Chaetodipus_penicillatus
BajaCalifornia	BCcons4	Winter_2020	Chaetodipus_penicillatus
BajaCalifornia	BCcons1	Winter_2020	Dipodomys_merriami
BajaCalifornia	BCcons2	Winter_2020	Dipodomys_merriami
BajaCalifornia	BCcons3	Winter_2020	Dipodomys_merriami
BajaCalifornia	BCcons3	Winter_2020	Dipodomys_merriami
BajaCalifornia	BCcons1	Winter_2020	Peromyscus_fraterulus
BajaCalifornia	BCcons1	Winter_2020	Peromyscus_fraterulus
BajaCalifornia	BCcons1	Winter_2020	Peromyscus_fraterulus
BajaCalifornia	BCcons1	Winter_2020	Peromyscus_fraterulus
BajaCalifornia	BCcons1	Winter_2020	Peromyscus_fraterulus
BajaCalifornia	BCcons3	Winter_2020	Peromyscus_fraterulus
BajaCalifornia	BCcons3	Winter_2020	Peromyscus_fraterulus
BajaCalifornia	BCcons3	Winter_2020	Peromyscus_fraterulus
BajaCalifornia	BCcons3	Winter_2020	Peromyscus_fraterulus
BajaCalifornia	BCcons3	Winter_2020	Peromyscus_fraterulus
BajaCalifornia	BCcons3	Winter_2020	Peromyscus_fraterulus
BajaCalifornia	BCcons3	Winter_2020	Peromyscus_fraterulus
BajaCalifornia	BCcons3	Winter_2020	Peromyscus_fraterulus
BajaCalifornia	BCcons3	Winter_2020	Peromyscus_fraterulus
BajaCalifornia	BCcons1	Winter_2020	Peromyscus_maniculatus
BajaCalifornia	BCcons1	Winter_2020	Peromyscus_maniculatus
BajaCalifornia	BCcons1	Winter_2020	Peromyscus_maniculatus
BajaCalifornia	BCcons1	Winter_2020	Peromyscus_maniculatus
BajaCalifornia	BCcons2	Winter_2020	Peromyscus_maniculatus
BajaCalifornia	BCcons2	Winter_2020	Peromyscus_maniculatus
BajaCalifornia	BCcons2	Winter_2020	Peromyscus_maniculatus
BajaCalifornia	BCcons3	Winter_2020	Peromyscus_maniculatus
BajaCalifornia	BCcons3	Winter_2020	Peromyscus_maniculatus
BajaCalifornia	BCcons3	Winter_2020	Peromyscus_maniculatus
BajaCalifornia	BCcons3	Winter_2020	Peromyscus_maniculatus
BajaCalifornia	BCcons3	Winter_2020	Peromyscus_maniculatus
BajaCalifornia	BCcons3	Winter_2020	Peromyscus_maniculatus
BajaCalifornia	BCcons3	Winter_2020	Peromyscus_maniculatus
BajaCalifornia	BCcons3	Winter_2020	Peromyscus_maniculatus
BajaCalifornia	BCcons4	Winter_2020	Peromyscus_maniculatus
BajaCalifornia	BCcons4	Winter_2020	Peromyscus_maniculatus
BajaCalifornia	BCcons4	Winter_2020	Peromyscus_maniculatus
BajaCalifornia	BCcons4	Winter_2020	Peromyscus_maniculatus
BajaCalifornia	BCcons4	Winter_2020	Peromyscus_maniculatus
BajaCalifornia	BCcons4	Winter_2020	Peromyscus_maniculatus
BajaCalifornia	BCcons4	Winter_2020	Peromyscus_maniculatus
BajaCalifornia	BCcons3	Winter_2020	Reithrodontomys_megalotis
BajaCalifornia	BCcons3	Winter_2020	Reithrodontomys_megalotis
BajaCalifornia	BCcons3	Winter_2020	Reithrodontomys_megalotis
Chihuahua	CHIcons1	Winter_2020	Chaetodipus_intermedius
Chihuahua	CHIcons1	Winter_2020	Chaetodipus_intermedius
Chihuahua	CHIcons2	Winter_2020	Chaetodipus_intermedius
Chihuahua	CHIcons2	Winter_2020	Chaetodipus_intermedius
Chihuahua	CHIcons2	Winter_2020	Chaetodipus_intermedius
Chihuahua	CHIcons2	Winter_2020	Chaetodipus_intermedius
Chihuahua	CHIcons1	Winter_2020	Dipodomys_merriami
Chihuahua	CHIcons1	Winter_2020	Dipodomys_merriami
Chihuahua	CHIcons1	Winter_2020	Dipodomys_merriami
Chihuahua	CHIcons2	Winter_2020	Dipodomys_merriami
Chihuahua	CHIcons2	Winter_2020	Dipodomys_merriami
Chihuahua	CHIcons3	Winter_2020	Dipodomys_merriami
Chihuahua	CHIcons3	Winter_2020	Dipodomys_merriami
Chihuahua	CHIcons3	Winter_2020	Dipodomys_merriami
Chihuahua	CHIcons3	Winter_2020	Dipodomys_merriami
Chihuahua	CHIcons3	Winter_2020	Dipodomys_merriami
Chihuahua	CHIcons3	Winter_2020	Dipodomys_merriami
Chihuahua	CHIcons3	Winter_2020	Dipodomys_merriami
Chihuahua	CHIcons3	Winter_2020	Dipodomys_merriami
Chihuahua	CHIcons3	Winter_2020	Dipodomys_merriami
Chihuahua	CHIcons3	Winter_2020	Dipodomys_merriami
Chihuahua	CHIcons1	Winter_2020	Dipodomys_ordii
Chihuahua	CHIcons3	Winter_2020	Dipodomys_ordii
Chihuahua	CHIcons3	Winter_2020	Dipodomys_ordii
Chihuahua	CHIcons3	Winter_2020	Dipodomys_ordii
Chihuahua	CHIcons3	Winter_2020	Dipodomys_ordii
Chihuahua	CHIcons3	Winter_2020	Dipodomys_ordii
Chihuahua	CHIcons3	Winter_2020	Neotoma_albigula
Chihuahua	CHIcons1	Winter_2020	Onychomys_arenicola
Chihuahua	CHIcons1	Winter_2020	Onychomys_arenicola
Chihuahua	CHIcons1	Winter_2020	Onychomys_arenicola
Chihuahua	CHIcons2	Winter_2020	Onychomys_arenicola
Chihuahua	CHIcons2	Winter_2020	Onychomys_arenicola
Chihuahua	CHIcons2	Winter_2020	Onychomys_arenicola
Chihuahua	CHIcons3	Winter_2020	Onychomys_arenicola
Chihuahua	CHIcons3	Winter_2020	Onychomys_arenicola
Chihuahua	CHIcons1	Winter_2020	Onychomys_leucogaster
Chihuahua	CHIcons1	Winter_2020	Onychomys_leucogaster
Chihuahua	CHIcons1	Winter_2020	Onychomys_leucogaster
Chihuahua	CHIcons1	Winter_2020	Onychomys_leucogaster
Chihuahua	CHIcons3	Winter_2020	Perognathus_flavus
Chihuahua	CHIcons3	Winter_2020	Perognathus_flavus
Chihuahua	CHIcons4	Winter_2020	Perognathus_flavus
Chihuahua	CHIcons4	Winter_2020	Perognathus_flavus
Chihuahua	CHIcons4	Winter_2020	Perognathus_flavus
Chihuahua	CHIcons4	Winter_2020	Perognathus_flavus
Chihuahua	CHIcons4	Winter_2020	Perognathus_flavus
Chihuahua	CHIcons4	Winter_2020	Perognathus_flavus
Chihuahua	CHIcons4	Winter_2020	Perognathus_flavus
Chihuahua	CHIcons4	Winter_2020	Perognathus_flavus
Chihuahua	CHIcons4	Winter_2020	Perognathus_flavus
Chihuahua	CHIcons3	Winter_2020	Peromyscus_eremicus
Chihuahua	CHIcons3	Winter_2020	Peromyscus_eremicus
Chihuahua	CHIcons3	Winter_2020	Peromyscus_eremicus
Chihuahua	CHIcons3	Winter_2020	Peromyscus_eremicus
Chihuahua	CHIcons3	Winter_2020	Peromyscus_eremicus
Chihuahua	CHIcons3	Winter_2020	Peromyscus_eremicus
Chihuahua	CHIcons3	Winter_2020	Peromyscus_eremicus
Chihuahua	CHIcons3	Winter_2020	Peromyscus_eremicus
Chihuahua	CHIcons1	Winter_2020	Peromyscus_leucopus
Chihuahua	CHIcons1	Winter_2020	Peromyscus_leucopus
Chihuahua	CHIcons2	Winter_2020	Peromyscus_leucopus
Chihuahua	CHIcons2	Winter_2020	Peromyscus_leucopus
Chihuahua	CHIcons2	Winter_2020	Peromyscus_leucopus
Chihuahua	CHIcons3	Winter_2020	Peromyscus_leucopus
Chihuahua	CHIcons3	Winter_2020	Peromyscus_leucopus
Chihuahua	CHIcons4	Winter_2020	Peromyscus_leucopus
Chihuahua	CHIcons1	Winter_2020	Peromyscus_maniculatus
Chihuahua	CHIcons1	Winter_2020	Peromyscus_maniculatus
Chihuahua	CHIcons1	Winter_2020	Peromyscus_maniculatus
Chihuahua	CHIcons1	Winter_2020	Peromyscus_maniculatus
Chihuahua	CHIcons1	Winter_2020	Peromyscus_maniculatus
Chihuahua	CHIcons1	Winter_2020	Peromyscus_maniculatus
Chihuahua	CHIcons1	Winter_2020	Peromyscus_maniculatus
Chihuahua	CHIcons1	Winter_2020	Peromyscus_maniculatus
Chihuahua	CHIcons2	Winter_2020	Peromyscus_maniculatus
Chihuahua	CHIcons2	Winter_2020	Peromyscus_maniculatus
Chihuahua	CHIcons2	Winter_2020	Peromyscus_maniculatus
Chihuahua	CHIcons2	Winter_2020	Peromyscus_maniculatus
Chihuahua	CHIcons2	Winter_2020	Peromyscus_maniculatus
Chihuahua	CHIcons2	Winter_2020	Peromyscus_maniculatus
Chihuahua	CHIcons2	Winter_2020	Peromyscus_maniculatus
Chihuahua	CHIcons2	Winter_2020	Peromyscus_maniculatus
Chihuahua	CHIcons2	Winter_2020	Peromyscus_maniculatus
Chihuahua	CHIcons2	Winter_2020	Peromyscus_maniculatus
Chihuahua	CHIcons2	Winter_2020	Peromyscus_maniculatus
Chihuahua	CHIcons2	Winter_2020	Peromyscus_maniculatus
Chihuahua	CHIcons3	Winter_2020	Peromyscus_maniculatus
Chihuahua	CHIcons3	Winter_2020	Peromyscus_maniculatus
Chihuahua	CHIcons3	Winter_2020	Peromyscus_maniculatus
Chihuahua	CHIcons3	Winter_2020	Peromyscus_maniculatus
Chihuahua	CHIcons3	Winter_2020	Peromyscus_maniculatus
Chihuahua	CHIcons3	Winter_2020	Peromyscus_maniculatus
Chihuahua	CHIcons3	Winter_2020	Peromyscus_maniculatus
Chihuahua	CHIcons3	Winter_2020	Peromyscus_maniculatus
Chihuahua	CHIcons4	Winter_2020	Peromyscus_maniculatus
Chihuahua	CHIcons4	Winter_2020	Peromyscus_maniculatus
Chihuahua	CHIcons4	Winter_2020	Peromyscus_maniculatus
Chihuahua	CHIcons2	Winter_2020	Sigmodon_hispidus
Sonora	SONcons1	Autumn_2019	Chaetodipus_hispidus
Sonora	SONcons1	Autumn_2019	Chaetodipus_hispidus
Sonora	SONcons1	Autumn_2019	Chaetodipus_hispidus
Sonora	SONcons1	Autumn_2019	Chaetodipus_hispidus
Sonora	SONcons2	Autumn_2019	Chaetodipus_hispidus
Sonora	SONcons2	Autumn_2019	Chaetodipus_hispidus
Sonora	SONcons3	Autumn_2019	Chaetodipus_hispidus
Sonora	SONcons3	Autumn_2019	Chaetodipus_hispidus
Sonora	SONcons4	Autumn_2019	Chaetodipus_hispidus
Sonora	SONcons1	Autumn_2019	Peromyscus_leucopus
BajaCalifornia	BCrur2	Winter_2020	Chaetodipus_penicillatus
BajaCalifornia	BCrur3	Winter_2020	Chaetodipus_penicillatus
BajaCalifornia	BCrur3	Winter_2020	Chaetodipus_penicillatus
BajaCalifornia	BCrur3	Winter_2020	Chaetodipus_penicillatus
BajaCalifornia	BCrur3	Winter_2020	Chaetodipus_penicillatus
BajaCalifornia	BCrur1	Winter_2020	Mus_musculus
BajaCalifornia	BCrur1	Winter_2020	Mus_musculus
BajaCalifornia	BCrur4	Winter_2020	Mus_musculus
BajaCalifornia	BCrur2	Winter_2020	Peromyscus_maniculatus
BajaCalifornia	BCrur2	Winter_2020	Peromyscus_maniculatus
BajaCalifornia	BCrur2	Winter_2020	Peromyscus_maniculatus
BajaCalifornia	BCrur3	Winter_2020	Peromyscus_maniculatus
BajaCalifornia	BCrur3	Winter_2020	Peromyscus_maniculatus
BajaCalifornia	BCrur3	Winter_2020	Peromyscus_maniculatus
BajaCalifornia	BCrur3	Winter_2020	Peromyscus_maniculatus
BajaCalifornia	BCrur3	Winter_2020	Peromyscus_maniculatus
BajaCalifornia	BCrur1	Winter_2020	Rattus_rattus
BajaCalifornia	BCrur3	Winter_2020	Xerospermophilus_tereticaudus
Chihuahua	CHIrur4	Winter_2020	Chaetodipus_intermedius
Chihuahua	CHIrur3	Winter_2020	Dipodomys_merriami
Chihuahua	CHIrur3	Winter_2020	Dipodomys_merriami
Chihuahua	CHIrur3	Winter_2020	Dipodomys_merriami
Chihuahua	CHIrur3	Winter_2020	Dipodomys_merriami
Chihuahua	CHIrur3	Winter_2020	Dipodomys_merriami
Chihuahua	CHIrur3	Winter_2020	Dipodomys_merriami
Chihuahua	CHIrur3	Winter_2020	Dipodomys_merriami
Chihuahua	CHIrur3	Winter_2020	Dipodomys_merriami
Chihuahua	CHIrur3	Winter_2020	Dipodomys_merriami
Chihuahua	CHIrur3	Winter_2020	Dipodomys_merriami
Chihuahua	CHIrur4	Winter_2020	Dipodomys_merriami
Chihuahua	CHIrur4	Winter_2020	Dipodomys_merriami
Chihuahua	CHIrur4	Winter_2020	Dipodomys_merriami
Chihuahua	CHIrur4	Winter_2020	Dipodomys_merriami
Chihuahua	CHIrur4	Winter_2020	Dipodomys_merriami
Chihuahua	CHIrur4	Winter_2020	Dipodomys_merriami
Chihuahua	CHIrur4	Winter_2020	Dipodomys_ordii
Chihuahua	CHIrur4	Winter_2020	Dipodomys_spectabilis
Chihuahua	CHIrur4	Winter_2020	Dipodomys_spectabilis
Chihuahua	CHIrur3	Winter_2020	Onychomys_arenicola
Chihuahua	CHIrur3	Winter_2020	Onychomys_arenicola
Chihuahua	CHIrur3	Winter_2020	Onychomys_arenicola
Chihuahua	CHIrur3	Winter_2020	Onychomys_arenicola
Chihuahua	CHIrur3	Winter_2020	Onychomys_arenicola
Chihuahua	CHIrur3	Winter_2020	Onychomys_arenicola
Chihuahua	CHIrur3	Winter_2020	Onychomys_arenicola
Chihuahua	CHIrur3	Winter_2020	Onychomys_arenicola
Chihuahua	CHIrur3	Winter_2020	Onychomys_arenicola
Chihuahua	CHIrur3	Winter_2020	Onychomys_arenicola
Chihuahua	CHIrur3	Winter_2020	Onychomys_arenicola
Chihuahua	CHIrur4	Winter_2020	Onychomys_arenicola
Chihuahua	CHIrur4	Winter_2020	Onychomys_arenicola
Chihuahua	CHIrur4	Winter_2020	Onychomys_arenicola
Chihuahua	CHIrur4	Winter_2020	Onychomys_arenicola
Chihuahua	CHIrur4	Winter_2020	Onychomys_arenicola
Chihuahua	CHIrur4	Winter_2020	Onychomys_arenicola
Chihuahua	CHIrur4	Winter_2020	Onychomys_arenicola
Chihuahua	CHIrur4	Winter_2020	Onychomys_arenicola
Chihuahua	CHIrur4	Winter_2020	Onychomys_arenicola
Chihuahua	CHIrur4	Winter_2020	Onychomys_arenicola
Chihuahua	CHIrur3	Winter_2020	Onychomys_leucogaster
Chihuahua	CHIrur3	Winter_2020	Onychomys_leucogaster
Chihuahua	CHIrur3	Winter_2020	Onychomys_leucogaster
Chihuahua	CHIrur3	Winter_2020	Onychomys_leucogaster
Chihuahua	CHIrur4	Winter_2020	Onychomys_leucogaster
Chihuahua	CHIrur1	Winter_2020	Perognathus_flavus
Chihuahua	CHIrur1	Winter_2020	Perognathus_flavus
Chihuahua	CHIrur1	Winter_2020	Perognathus_flavus
Chihuahua	CHIrur2	Winter_2020	Peromyscus_leucopus
Chihuahua	CHIrur3	Winter_2020	Peromyscus_leucopus
Chihuahua	CHIrur3	Winter_2020	Peromyscus_leucopus
Chihuahua	CHIrur3	Winter_2020	Peromyscus_leucopus
Chihuahua	CHIrur1	Winter_2020	Peromyscus_maniculatus
Chihuahua	CHIrur1	Winter_2020	Peromyscus_maniculatus
Chihuahua	CHIrur2	Winter_2020	Peromyscus_maniculatus
Chihuahua	CHIrur2	Winter_2020	Peromyscus_maniculatus
Chihuahua	CHIrur2	Winter_2020	Peromyscus_maniculatus
Chihuahua	CHIrur2	Winter_2020	Peromyscus_maniculatus
Chihuahua	CHIrur3	Winter_2020	Peromyscus_maniculatus
Chihuahua	CHIrur3	Winter_2020	Peromyscus_maniculatus
Chihuahua	CHIrur3	Winter_2020	Peromyscus_maniculatus
Chihuahua	CHIrur3	Winter_2020	Peromyscus_maniculatus
Chihuahua	CHIrur4	Winter_2020	Peromyscus_maniculatus
Chihuahua	CHIrur4	Winter_2020	Peromyscus_maniculatus
Chihuahua	CHIrur2	Winter_2020	Reithrodontomys_fulvescens
Sonora	SONrur3	Autumn_2019	Baiomys_taylori
Sonora	SONrur1	Autumn_2019	Chaetodipus_hispidus
Sonora	SONrur1	Autumn_2019	Chaetodipus_hispidus
Sonora	SONrur1	Autumn_2019	Chaetodipus_hispidus
Sonora	SONrur1	Autumn_2019	Chaetodipus_hispidus
Sonora	SONrur1	Autumn_2019	Chaetodipus_hispidus
Sonora	SONrur1	Autumn_2019	Chaetodipus_hispidus
Sonora	SONrur1	Autumn_2019	Chaetodipus_hispidus
Sonora	SONrur1	Autumn_2019	Chaetodipus_hispidus
Sonora	SONrur2	Autumn_2019	Chaetodipus_hispidus
Sonora	SONrur2	Autumn_2019	Chaetodipus_hispidus
Sonora	SONrur2	Autumn_2019	Chaetodipus_hispidus
Sonora	SONrur4	Autumn_2019	Chaetodipus_hispidus
Sonora	SONrur4	Autumn_2019	Chaetodipus_hispidus
Sonora	SONrur4	Autumn_2019	Chaetodipus_hispidus
Sonora	SONrur4	Autumn_2019	Chaetodipus_hispidus
Sonora	SONrur4	Autumn_2019	Chaetodipus_hispidus
Sonora	SONrur4	Autumn_2019	Chaetodipus_hispidus
Sonora	SONrur4	Autumn_2019	Chaetodipus_hispidus
Sonora	SONrur1	Autumn_2019	Chaetodipus_intermedius
Sonora	SONrur2	Autumn_2019	Chaetodipus_intermedius
Sonora	SONrur1	Autumn_2019	Chaetodipus_penicillatus
Sonora	SONrur3	Autumn_2019	Chaetodipus_penicillatus
Sonora	SONrur4	Autumn_2019	Chaetodipus_penicillatus
Sonora	SONrur4	Autumn_2019	Chaetodipus_penicillatus
Sonora	SONrur1	Autumn_2019	Onychomys_torridus
Sonora	SONrur2	Autumn_2019	Onychomys_torridus
Sonora	SONrur3	Autumn_2019	Onychomys_torridus
Sonora	SONrur1	Autumn_2019	Peromyscus_leucopus
Sonora	SONrur4	Autumn_2019	Peromyscus_leucopus
BajaCalifornia	BCurb2	Winter_2020	Mus_musculus
BajaCalifornia	BCurb2	Winter_2020	Xerospermophilus_tereticaudus
Chihuahua	CHIurb4	Winter_2020	Chaetodipus_hispidus
Chihuahua	CHIurb4	Winter_2020	Chaetodipus_hispidus
Chihuahua	CHIurb4	Winter_2020	Mus_musculus
Chihuahua	CHIurb4	Winter_2020	Mus_musculus
Chihuahua	CHIurb4	Winter_2020	Mus_musculus
Chihuahua	CHIurb4	Winter_2020	Mus_musculus
Chihuahua	CHIurb4	Winter_2020	Mus_musculus
Chihuahua	CHIurb4	Winter_2020	Peromyscus_leucopus
Chihuahua	CHIurb3	Winter_2020	Peromyscus_maniculatus
Chihuahua	CHIurb3	Winter_2020	Peromyscus_maniculatus
Chihuahua	CHIurb4	Winter_2020	Sigmodon_hispidus
Chihuahua	CHIurb4	Winter_2020	Sigmodon_hispidus
Chihuahua	CHIurb4	Winter_2020	Sigmodon_hispidus
Chihuahua	CHIurb4	Winter_2020	Sigmodon_hispidus
Chihuahua	CHIurb4	Winter_2020	Sigmodon_hispidus
Sonora	SONurb1	Autumn_2019	Chaetodipus_intermedius
Sonora	SONurb2	Autumn_2019	Chaetodipus_intermedius
Sonora	SONurb3	Autumn_2019	Chaetodipus_intermedius
Sonora	SONurb3	Autumn_2019	Chaetodipus_intermedius
Sonora	SONurb3	Autumn_2019	Chaetodipus_intermedius
Sonora	SONurb4	Autumn_2019	Chaetodipus_intermedius
Sonora	SONurb1	Autumn_2019	Mus_musculus
Sonora	SONurb1	Autumn_2019	Mus_musculus
Sonora	SONurb1	Autumn_2019	Mus_musculus
Sonora	SONurb1	Autumn_2019	Mus_musculus
Sonora	SONurb1	Autumn_2019	Mus_musculus
Sonora	SONurb1	Autumn_2019	Mus_musculus
Sonora	SONurb1	Autumn_2019	Mus_musculus
Sonora	SONurb1	Autumn_2019	Mus_musculus
Sonora	SONurb1	Autumn_2019	Mus_musculus
Sonora	SONurb1	Autumn_2019	Mus_musculus
Sonora	SONurb1	Autumn_2019	Mus_musculus
Sonora	SONurb1	Autumn_2019	Mus_musculus
Sonora	SONurb1	Autumn_2019	Mus_musculus
Sonora	SONurb1	Autumn_2019	Mus_musculus
Sonora	SONurb1	Autumn_2019	Mus_musculus
Sonora	SONurb1	Autumn_2019	Mus_musculus
Sonora	SONurb1	Autumn_2019	Mus_musculus
Sonora	SONurb1	Autumn_2019	Mus_musculus
Sonora	SONurb1	Autumn_2019	Mus_musculus
Sonora	SONurb1	Autumn_2019	Mus_musculus
Sonora	SONurb1	Autumn_2019	Mus_musculus
Sonora	SONurb1	Autumn_2019	Mus_musculus
Sonora	SONurb1	Autumn_2019	Mus_musculus
Sonora	SONurb1	Autumn_2019	Mus_musculus
Sonora	SONurb1	Autumn_2019	Mus_musculus
Sonora	SONurb1	Autumn_2019	Mus_musculus
Sonora	SONurb1	Autumn_2019	Mus_musculus
Sonora	SONurb1	Autumn_2019	Mus_musculus
Sonora	SONurb1	Autumn_2019	Mus_musculus
Sonora	SONurb1	Autumn_2019	Mus_musculus
Sonora	SONurb1	Autumn_2019	Mus_musculus
Sonora	SONurb1	Autumn_2019	Mus_musculus
Sonora	SONurb1	Autumn_2019	Mus_musculus
Sonora	SONurb1	Autumn_2019	Mus_musculus
Sonora	SONurb1	Autumn_2019	Mus_musculus
Sonora	SONurb1	Autumn_2019	Mus_musculus
Sonora	SONurb1	Autumn_2019	Mus_musculus
Sonora	SONurb1	Autumn_2019	Mus_musculus
Sonora	SONurb1	Autumn_2019	Mus_musculus
Sonora	SONurb1	Autumn_2019	Mus_musculus
Sonora	SONurb1	Autumn_2019	Mus_musculus
Sonora	SONurb1	Autumn_2019	Mus_musculus
Sonora	SONurb1	Autumn_2019	Mus_musculus
Sonora	SONurb1	Autumn_2019	Mus_musculus
Sonora	SONurb2	Autumn_2019	Mus_musculus
Sonora	SONurb2	Autumn_2019	Mus_musculus
Sonora	SONurb2	Autumn_2019	Mus_musculus
Sonora	SONurb2	Autumn_2019	Mus_musculus
Sonora	SONurb2	Autumn_2019	Mus_musculus
Sonora	SONurb2	Autumn_2019	Mus_musculus
Sonora	SONurb2	Autumn_2019	Mus_musculus
Sonora	SONurb2	Autumn_2019	Mus_musculus
Sonora	SONurb2	Autumn_2019	Mus_musculus
Sonora	SONurb2	Autumn_2019	Mus_musculus
Sonora	SONurb2	Autumn_2019	Mus_musculus
Sonora	SONurb2	Autumn_2019	Mus_musculus
Sonora	SONurb2	Autumn_2019	Mus_musculus
Sonora	SONurb2	Autumn_2019	Mus_musculus
Sonora	SONurb2	Autumn_2019	Mus_musculus
Sonora	SONurb2	Autumn_2019	Mus_musculus
Sonora	SONurb2	Autumn_2019	Mus_musculus
Sonora	SONurb2	Autumn_2019	Mus_musculus
Sonora	SONurb2	Autumn_2019	Mus_musculus
Sonora	SONurb3	Autumn_2019	Mus_musculus
Sonora	SONurb3	Autumn_2019	Mus_musculus
Sonora	SONurb3	Autumn_2019	Mus_musculus
Sonora	SONurb3	Autumn_2019	Mus_musculus
Sonora	SONurb3	Autumn_2019	Mus_musculus
Sonora	SONurb4	Autumn_2019	Mus_musculus
Sonora	SONurb4	Autumn_2019	Mus_musculus
Sonora	SONurb3	Autumn_2019	Onychomys_torridus
Sonora	SONurb4	Autumn_2019	Onychomys_torridus
Sonora	SONurb4	Autumn_2019	Onychomys_torridus
Sonora	SONurb4	Autumn_2019	Onychomys_torridus
Sonora	SONurb4	Autumn_2019	Onychomys_torridus
Sonora	SONurb4	Autumn_2019	Onychomys_torridus
Sonora	SONurb4	Autumn_2019	Perognathus_flavus
Sonora	SONurb1	Autumn_2019	Peromyscus_leucopus
Sonora	SONurb3	Autumn_2019	Peromyscus_leucopus
Sonora	SONurb4	Autumn_2019	Peromyscus_leucopus
Sonora	SONurb4	Autumn_2019	Peromyscus_leucopus
Sonora	SONurb1	Autumn_2019	Peromyscus_maniculatus
Sonora	SONurb1	Autumn_2019	Rattus_rattus
Sonora	SONurb1	Autumn_2019	Rattus_rattus
Sonora	SONurb1	Autumn_2019	Rattus_rattus
Sonora	SONurb3	Autumn_2019	Rattus_rattus
Sonora	SONurb1	Autumn_2019	Sigmodon_hispidus
Sonora	SONurb1	Autumn_2019	Sigmodon_hispidus
Sonora	SONurb3	Autumn_2019	Sigmodon_hispidus
Sonora	SONurb3	Autumn_2019	Sigmodon_hispidus
BajaCalifornia	BCrur2	Summer_2021	Chaetodipus_penicillatus
BajaCalifornia	BCrur2	Summer_2021	Chaetodipus_penicillatus
BajaCalifornia	BCrur2	Summer_2021	Chaetodipus_penicillatus
BajaCalifornia	BCrur2	Summer_2021	Chaetodipus_penicillatus
BajaCalifornia	BCrur2	Summer_2021	Chaetodipus_penicillatus
BajaCalifornia	BCrur2	Summer_2021	Chaetodipus_penicillatus
BajaCalifornia	BCrur3	Summer_2021	Chaetodipus_penicillatus
BajaCalifornia	BCrur2	Summer_2021	Chaetodipus_penicillatus
BajaCalifornia	BCrur2	Summer_2021	Chaetodipus_penicillatus
BajaCalifornia	BCrur2	Summer_2021	Chaetodipus_penicillatus
BajaCalifornia	BCrur2	Summer_2021	Chaetodipus_penicillatus
BajaCalifornia	BCrur2	Summer_2021	Chaetodipus_penicillatus
BajaCalifornia	BCrur2	Summer_2021	Chaetodipus_penicillatus
BajaCalifornia	BCrur3	Summer_2021	Chaetodipus_penicillatus
BajaCalifornia	BCrur3	Summer_2021	Chaetodipus_penicillatus
BajaCalifornia	BCrur3	Summer_2021	Neotoma_albigula
BajaCalifornia	BCrur3	Summer_2021	Chaetodipus_penicillatus
BajaCalifornia	BCrur3	Summer_2021	Xerospermophilus_tereticaudus
BajaCalifornia	BCrur2	Summer_2021	Chaetodipus_penicillatus
BajaCalifornia	BCrur2	Summer_2021	Chaetodipus_penicillatus
BajaCalifornia	BCrur2	Summer_2021	Chaetodipus_penicillatus
BajaCalifornia	BCrur3	Summer_2021	Chaetodipus_penicillatus
BajaCalifornia	BCrur2	Summer_2021	Chaetodipus_penicillatus
BajaCalifornia	BCrur2	Summer_2021	Chaetodipus_penicillatus
BajaCalifornia	BCrur2	Summer_2021	Neotoma_albigula
BajaCalifornia	BCrur3	Summer_2021	Chaetodipus_penicillatus
BajaCalifornia	BCrur3	Summer_2021	Chaetodipus_penicillatus
BajaCalifornia	BCrur3	Summer_2021	Chaetodipus_spinatus
BajaCalifornia	BCrur3	Summer_2021	Chaetodipus_penicillatus
BajaCalifornia	BCrur3	Summer_2021	Chaetodipus_penicillatus
BajaCalifornia	BCrur4	Summer_2021	Chaetodipus_spinatus
BajaCalifornia	BCrur3	Summer_2021	Chaetodipus_penicillatus
BajaCalifornia	BCrur3	Summer_2021	Peromyscus_maniculatus
BajaCalifornia	BCrur4	Summer_2021	Mus_musculus
BajaCalifornia	BCrur1	Summer_2021	Mus_musculus
BajaCalifornia	BCurb3	Summer_2021	Mus_musculus
BajaCalifornia	BCurb3	Summer_2021	Chaetodipus_penicillatus
BajaCalifornia	BCurb3	Summer_2021	Chaetodipus_penicillatus
BajaCalifornia	BCurb4	Summer_2021	Mus_musculus
BajaCalifornia	BCurb4	Summer_2021	Mus_musculus
BajaCalifornia	BCurb4	Summer_2021	Mus_musculus
BajaCalifornia	BCurb1	Summer_2021	Rattus_rattus
BajaCalifornia	BCurb2	Summer_2021	Chaetodipus_penicillatus
BajaCalifornia	BCurb3	Summer_2021	Chaetodipus_spinatus
BajaCalifornia	BCurb3	Summer_2021	Chaetodipus_baileyi
BajaCalifornia	BCurb3	Summer_2021	Chaetodipus_penicillatus
BajaCalifornia	BCurb4	Summer_2021	Mus_musculus
BajaCalifornia	BCurb4	Summer_2021	Mus_musculus
BajaCalifornia	BCurb3	Summer_2021	Chaetodipus_penicillatus
BajaCalifornia	BCurb4	Summer_2021	Mus_musculus
BajaCalifornia	BCurb4	Summer_2021	Mus_musculus
BajaCalifornia	BCurb4	Summer_2021	Mus_musculus
BajaCalifornia	BCurb4	Summer_2021	Mus_musculus
BajaCalifornia	BCcons3	Summer_2021	Dipodomys_merriami
BajaCalifornia	BCcons3	Summer_2021	Chaetodipus_spinatus
BajaCalifornia	BCcons3	Summer_2021	Chaetodipus_spinatus
BajaCalifornia	BCcons3	Summer_2021	Chaetodipus_spinatus
BajaCalifornia	BCcons3	Summer_2021	Peromyscus_fraterulus
BajaCalifornia	BCcons3	Summer_2021	Chaetodipus_penicillatus
BajaCalifornia	BCcons3	Summer_2021	Chaetodipus_spinatus
BajaCalifornia	BCcons3	Summer_2021	Chaetodipus_penicillatus
BajaCalifornia	BCcons3	Summer_2021	Chaetodipus_penicillatus
BajaCalifornia	BCcons2	Summer_2021	Dipodomys_merriami
BajaCalifornia	BCcons2	Summer_2021	Chaetodipus_penicillatus
BajaCalifornia	BCcons1	Summer_2021	Chaetodipus_penicillatus
BajaCalifornia	BCcons2	Summer_2021	Dipodomys_merriami
BajaCalifornia	BCcons1	Summer_2021	Chaetodipus_penicillatus
BajaCalifornia	BCcons4	Summer_2021	Chaetodipus_penicillatus
BajaCalifornia	BCcons4	Summer_2021	Chaetodipus_penicillatus
BajaCalifornia	BCcons4	Summer_2021	Peromyscus_maniculatus
BajaCalifornia	BCcons3	Summer_2021	Chaetodipus_penicillatus
BajaCalifornia	BCcons4	Summer_2021	Peromyscus_maniculatus
BajaCalifornia	BCcons3	Summer_2021	Peromyscus_fraterulus
BajaCalifornia	BCcons1	Summer_2021	Chaetodipus_penicillatus
BajaCalifornia	BCcons3	Summer_2021	Peromyscus_fraterulus
BajaCalifornia	BCcons3	Summer_2021	Chaetodipus_penicillatus
BajaCalifornia	BCcons1	Summer_2021	Chaetodipus_penicillatus
BajaCalifornia	BCcons4	Summer_2021	Chaetodipus_penicillatus
BajaCalifornia	BCcons4	Summer_2021	Peromyscus_maniculatus
BajaCalifornia	BCcons2	Summer_2021	Chaetodipus_penicillatus
BajaCalifornia	BCcons2	Summer_2021	Chaetodipus_penicillatus
BajaCalifornia	BCcons1	Summer_2021	Chaetodipus_penicillatus
BajaCalifornia	BCcons1	Summer_2021	Chaetodipus_penicillatus
BajaCalifornia	BCcons1	Summer_2021	Chaetodipus_penicillatus
BajaCalifornia	BCcons1	Summer_2021	Chaetodipus_penicillatus
Chihuahua	CHIurb3	Summer_2021	Peromyscus_leucopus
Chihuahua	CHIurb2	Summer_2021	Mus_musculus
Chihuahua	CHIurb2	Summer_2021	Mus_musculus
Chihuahua	CHIurb4	Summer_2021	Mus_musculus
Chihuahua	CHIurb4	Summer_2021	Mus_musculus
Chihuahua	CHIurb4	Summer_2021	Mus_musculus
Chihuahua	CHIurb4	Summer_2021	Mus_musculus
Chihuahua	CHIurb4	Summer_2021	Mus_musculus
Chihuahua	CHIurb4	Summer_2021	Sigmodon_hispidus
Chihuahua	CHIurb4	Summer_2021	Mus_musculus
Chihuahua	CHIurb2	Summer_2021	Mus_musculus
Chihuahua	CHIrur4	Summer_2021	Dipodomys_merriami
Chihuahua	CHIrur2	Summer_2021	Peromyscus_maniculatus
Chihuahua	CHIrur3	Summer_2021	Chaetodipus_intermedius
Chihuahua	CHIrur3	Summer_2021	Chaetodipus_intermedius
Chihuahua	CHIrur3	Summer_2021	Peromyscus_maniculatus
Chihuahua	CHIrur3	Summer_2021	Chaetodipus_intermedius
Chihuahua	CHIrur3	Summer_2021	Peromyscus_maniculatus
Chihuahua	CHIrur3	Summer_2021	Dipodomys_merriami
Chihuahua	CHIrur3	Summer_2021	Dipodomys_merriami
Chihuahua	CHIrur3	Summer_2021	Peromyscus_maniculatus
Chihuahua	CHIrur4	Summer_2021	Chaetodipus_intermedius
Chihuahua	CHIrur1	Summer_2021	Onychomys_arenicola
Chihuahua	CHIrur3	Summer_2021	Chaetodipus_intermedius
Chihuahua	CHIrur3	Summer_2021	Chaetodipus_intermedius
Chihuahua	CHIrur3	Summer_2021	Onychomys_arenicola
Chihuahua	CHIrur3	Summer_2021	Xerospermophilus_spilosoma
Chihuahua	CHIrur3	Summer_2021	Dipodomys_merriami
Chihuahua	CHIrur3	Summer_2021	Neotoma_albigula
Chihuahua	CHIrur3	Summer_2021	Dipodomys_merriami
Chihuahua	CHIrur3	Summer_2021	Chaetodipus_intermedius
Chihuahua	CHIrur1	Summer_2021	Onychomys_arenicola
Chihuahua	CHIrur3	Summer_2021	Dipodomys_merriami
Chihuahua	CHIrur3	Summer_2021	Xerospermophilus_spilosoma
Chihuahua	CHIrur3	Summer_2021	Onychomys_leucogaster
Chihuahua	CHIrur4	Summer_2021	Chaetodipus_intermedius
Chihuahua	CHIrur4	Summer_2021	Chaetodipus_intermedius
Chihuahua	CHIrur4	Summer_2021	Chaetodipus_intermedius
Chihuahua	CHIcons1	Summer_2021	Chaetodipus_eremicus
Chihuahua	CHIcons3	Summer_2021	Chaetodipus_eremicus
Chihuahua	CHIcons2	Summer_2021	Neotoma_albigula
Chihuahua	CHIcons1	Summer_2021	Dipodomys_ordii
Chihuahua	CHIcons2	Summer_2021	Onychomys_arenicola
Chihuahua	CHIcons2	Summer_2021	Dipodomys_merriami
Chihuahua	CHIcons2	Summer_2021	Dipodomys_spectabilis
Chihuahua	CHIcons3	Summer_2021	Neotoma_albigula
Chihuahua	CHIcons3	Summer_2021	Neotoma_albigula
Chihuahua	CHIcons3	Summer_2021	Chaetodipus_intermedius
Chihuahua	CHIcons3	Summer_2021	Neotoma_albigula
Chihuahua	CHIcons3	Summer_2021	Neotoma_albigula
Chihuahua	CHIcons2	Summer_2021	Dipodomys_merriami
Chihuahua	CHIcons2	Summer_2021	Dipodomys_spectabilis
Chihuahua	CHIcons1	Summer_2021	Dipodomys_spectabilis
Chihuahua	CHIcons1	Summer_2021	Onychomys_arenicola
Sonora	SONurb1	Spring_2022	Mus_musculus
Sonora	SONurb1	Spring_2022	Mus_musculus
Sonora	SONurb1	Spring_2022	Mus_musculus
Sonora	SONurb1	Spring_2022	Mus_musculus
Sonora	SONurb1	Spring_2022	Mus_musculus
Sonora	SONurb1	Spring_2022	Mus_musculus
Sonora	SONurb1	Spring_2022	Mus_musculus
Sonora	SONurb1	Spring_2022	Mus_musculus
Sonora	SONurb1	Spring_2022	Mus_musculus
Sonora	SONurb1	Spring_2022	Mus_musculus
Sonora	SONurb1	Spring_2022	Mus_musculus
Sonora	SONurb1	Spring_2022	Mus_musculus
Sonora	SONurb1	Spring_2022	Mus_musculus
Sonora	SONurb1	Spring_2022	Mus_musculus
Sonora	SONurb1	Spring_2022	Mus_musculus
Sonora	SONurb1	Spring_2022	Mus_musculus
Sonora	SONurb2	Spring_2022	Mus_musculus
Sonora	SONurb2	Spring_2022	Mus_musculus
Sonora	SONurb2	Spring_2022	Mus_musculus
Sonora	SONurb2	Spring_2022	Mus_musculus
Sonora	SONurb2	Spring_2022	Mus_musculus
Sonora	SONurb2	Spring_2022	Mus_musculus
Sonora	SONurb2	Spring_2022	Mus_musculus
Sonora	SONurb2	Spring_2022	Mus_musculus
Sonora	SONurb2	Spring_2022	Mus_musculus
Sonora	SONurb2	Spring_2022	Mus_musculus
Sonora	SONurb2	Spring_2022	Mus_musculus
Sonora	SONurb2	Spring_2022	Mus_musculus
Sonora	SONurb2	Spring_2022	Mus_musculus
Sonora	SONurb2	Spring_2022	Sigmodon_hispidus
Sonora	SONurb2	Spring_2022	Mus_musculus
Sonora	SONurb2	Spring_2022	Mus_musculus
Sonora	SONurb2	Spring_2022	Mus_musculus
Sonora	SONurb2	Spring_2022	Mus_musculus
Sonora	SONurb2	Spring_2022	Mus_musculus
Sonora	SONurb2	Spring_2022	Mus_musculus
Sonora	SONurb2	Spring_2022	Mus_musculus
Sonora	SONurb2	Spring_2022	Mus_musculus
Sonora	SONurb2	Spring_2022	Mus_musculus
Sonora	SONurb2	Spring_2022	Mus_musculus
Sonora	SONurb2	Spring_2022	Mus_musculus
Sonora	SONurb3	Spring_2022	Peromyscus_maniculatus
Sonora	SONurb3	Spring_2022	Peromyscus_maniculatus
Sonora	SONurb3	Spring_2022	Peromyscus_maniculatus
Sonora	SONurb4	Spring_2022	Chaetodipus_hispidus
Sonora	SONurb4	Spring_2022	Xerospermophilus_spilosoma
Sonora	SONurb1	Spring_2022	Mus_musculus
Sonora	SONurb1	Spring_2022	Mus_musculus
Sonora	SONurb1	Spring_2022	Mus_musculus
Sonora	SONurb1	Spring_2022	Mus_musculus
Sonora	SONurb1	Spring_2022	Mus_musculus
Sonora	SONurb1	Spring_2022	Mus_musculus
Sonora	SONurb1	Spring_2022	Mus_musculus
Sonora	SONurb1	Spring_2022	Mus_musculus
Sonora	SONurb1	Spring_2022	Mus_musculus
Sonora	SONurb1	Spring_2022	Mus_musculus
Sonora	SONurb1	Spring_2022	Mus_musculus
Sonora	SONurb1	Spring_2022	Mus_musculus
Sonora	SONurb1	Spring_2022	Mus_musculus
Sonora	SONurb1	Spring_2022	Mus_musculus
Sonora	SONurb1	Spring_2022	Mus_musculus
Sonora	SONurb1	Spring_2022	Rattus_rattus
Sonora	SONurb2	Spring_2022	Mus_musculus
Sonora	SONurb2	Spring_2022	Mus_musculus
Sonora	SONurb2	Spring_2022	Mus_musculus
Sonora	SONurb2	Spring_2022	Mus_musculus
Sonora	SONurb2	Spring_2022	Mus_musculus
Sonora	SONurb2	Spring_2022	Mus_musculus
Sonora	SONurb2	Spring_2022	Mus_musculus
Sonora	SONurb2	Spring_2022	Mus_musculus
Sonora	SONurb2	Spring_2022	Mus_musculus
Sonora	SONurb2	Spring_2022	Mus_musculus
Sonora	SONurb2	Spring_2022	Mus_musculus
Sonora	SONurb2	Spring_2022	Mus_musculus
Sonora	SONurb3	Spring_2022	Peromyscus_maniculatus
Sonora	SONurb3	Spring_2022	Onychomys_torridus
Sonora	SONurb3	Spring_2022	Onychomys_leucogaster
Sonora	SONurb3	Spring_2022	Peromyscus_maniculatus
Sonora	SONurb3	Spring_2022	Chaetodipus_penicillatus
Sonora	SONurb4	Spring_2022	Perognathus_flavus
Sonora	SONurb4	Spring_2022	Peromyscus_maniculatus
Sonora	SONurb4	Spring_2022	Chaetodipus_penicillatus
Sonora	SONurb4	Spring_2022	Peromyscus_maniculatus
Sonora	SONurb4	Spring_2022	Chaetodipus_penicillatus
Sonora	SONurb1	Spring_2022	Mus_musculus
Sonora	SONurb1	Spring_2022	Mus_musculus
Sonora	SONurb1	Spring_2022	Mus_musculus
Sonora	SONurb1	Spring_2022	Mus_musculus
Sonora	SONurb1	Spring_2022	Mus_musculus
Sonora	SONurb1	Spring_2022	Mus_musculus
Sonora	SONurb1	Spring_2022	Mus_musculus
Sonora	SONurb1	Spring_2022	Mus_musculus
Sonora	SONurb1	Spring_2022	Mus_musculus
Sonora	SONurb2	Spring_2022	Mus_musculus
Sonora	SONurb2	Spring_2022	Mus_musculus
Sonora	SONurb2	Spring_2022	Mus_musculus
Sonora	SONurb2	Spring_2022	Mus_musculus
Sonora	SONurb2	Spring_2022	Peromyscus_maniculatus
Sonora	SONurb2	Spring_2022	Mus_musculus
Sonora	SONurb2	Spring_2022	Mus_musculus
Sonora	SONurb2	Spring_2022	Sigmodon_hispidus
Sonora	SONurb2	Spring_2022	Mus_musculus
Sonora	SONurb2	Spring_2022	Mus_musculus
Sonora	SONurb3	Spring_2022	Peromyscus_maniculatus
Sonora	SONurb3	Spring_2022	Perognathus_flavus
Sonora	SONurb4	Spring_2022	Peromyscus_maniculatus
Sonora	SONurb4	Spring_2022	Peromyscus_maniculatus
Sonora	SONurb1	Spring_2022	Mus_musculus
Sonora	SONurb1	Spring_2022	Mus_musculus
Sonora	SONurb1	Spring_2022	Mus_musculus
Sonora	SONrur2	Spring_2022	Perognathus_flavus
Sonora	SONrur2	Spring_2022	Perognathus_flavus
Sonora	SONrur3	Spring_2022	Chaetodipus_hispidus
Sonora	SONrur3	Spring_2022	Chaetodipus_hispidus
Sonora	SONrur3	Spring_2022	Perognathus_flavus
Sonora	SONrur4	Spring_2022	Perognathus_flavus
Sonora	SONrur1	Spring_2022	Perognathus_flavus
Sonora	SONrur1	Spring_2022	Perognathus_flavus
Sonora	SONrur1	Spring_2022	Perognathus_flavus
Sonora	SONrur1	Spring_2022	Perognathus_flavus
Sonora	SONrur1	Spring_2022	Perognathus_flavus
Sonora	SONrur1	Spring_2022	Perognathus_flavus
Sonora	SONrur2	Spring_2022	Chaetodipus_hispidus
Sonora	SONrur2	Spring_2022	Perognathus_flavus
Sonora	SONrur2	Spring_2022	Perognathus_flavus
Sonora	SONrur2	Spring_2022	Perognathus_flavus
Sonora	SONrur3	Spring_2022	Chaetodipus_hispidus
Sonora	SONrur3	Spring_2022	Chaetodipus_hispidus
Sonora	SONrur3	Spring_2022	Chaetodipus_hispidus
Sonora	SONrur3	Spring_2022	Chaetodipus_hispidus
Sonora	SONrur3	Spring_2022	Perognathus_flavus
Sonora	SONrur3	Spring_2022	Perognathus_flavus
Sonora	SONrur4	Spring_2022	Perognathus_flavus
Sonora	SONrur1	Spring_2022	Perognathus_flavus
Sonora	SONrur1	Spring_2022	Perognathus_flavus
Sonora	SONrur2	Spring_2022	Perognathus_flavus
Sonora	SONrur2	Spring_2022	Perognathus_flavus
Sonora	SONrur3	Spring_2022	Perognathus_flavus
Sonora	SONrur3	Spring_2022	Xerospermophilus_spilosoma
Sonora	SONcons2	Spring_2022	Perognathus_flavus
Sonora	SONcons2	Spring_2022	Perognathus_flavus
Sonora	SONcons3	Spring_2022	Perognathus_flavus
Sonora	SONcons3	Spring_2022	Peromyscus_maniculatus
Sonora	SONcons3	Spring_2022	Perognathus_flavus
Sonora	SONcons4	Spring_2022	Reithrodontomys_montanus
Sonora	SONcons4	Spring_2022	Perognathus_flavus
Sonora	SONcons1	Spring_2022	Perognathus_flavus
Sonora	SONcons1	Spring_2022	Perognathus_flavus
Sonora	SONcons1	Spring_2022	Perognathus_flavus
Sonora	SONcons2	Spring_2022	Perognathus_flavus
Sonora	SONcons2	Spring_2022	Perognathus_flavus
Sonora	SONcons2	Spring_2022	Perognathus_flavus
Sonora	SONcons3	Spring_2022	Chaetodipus_hispidus
Sonora	SONcons3	Spring_2022	Perognathus_flavus
Sonora	SONcons3	Spring_2022	Perognathus_flavus
Sonora	SONcons4	Spring_2022	Perognathus_flavus
