# Supplementary material for: Association between anthropization and rodent reservoirs of zoonotic pathogens in Northwestern Mexico
Source: PLoS One. 2024 Feb 22;19(2):e0298976. doi: 10.1371/journal.pone.0298976 (PMC10883555; doi:10.1371/journal.pone.0298976)
Supplement: S1 Table — (CSV) [file pone.0298976.s002.csv]

Model	Distribution	Dispersion ratio	Pearson's Chi-Squared	p-value
Reservoir richness BC+CHI	Poisson	0.67	28.796	0.952
Non-reservoir richness BC+CHI	Poisson	0.838	36.049	0.765
Mus musculus abundance BC+CHI	Poisson	0.476	20.471	0.999
Peromyscus maniculatus abundance BC+CHI	Poisson	0.808	34.737	0.811
Reservoir richness SON	Poisson	0.693	13.863	0.837
Non-reservoir richness SON	Poisson	0.877	17.543	0.618
Mus musculus abundance SON	Poisson	0.976	19.514	0.489
Peromyscus maniculatus abundance SON	Poisson	0.77	15.399	0.753
